# Supplementary material for: NF-κB Decoy Oligodeoxynucleotide-Loaded Poly Lactic-co-glycolic Acid Nanospheres Facilitate Socket Healing in Orthodontic Tooth Movement
Source: Int J Mol Sci. 2024 May 10;25(10):5223. doi: 10.3390/ijms25105223 (PMC11121581; doi:10.3390/ijms25105223)
Supplement: Supplementary file 1 [file ijms-25-05223-s001.zip]

Archive with 2 entries (2 files):
- Figures.pdf
- Table S1.pdf
